# Supplementary material for: Pterostilbene and Probiotic Complex in Chemoprevention of Putative Precursor Lesions for Colorectal Cancer in an Experimental Model of Intestinal Carcinogenesis with 1,2-Dimethylhydrazine
Source: Cancers (Basel). 2023 Apr 21;15(8):2401. doi: 10.3390/cancers15082401 (PMC10136993; doi:10.3390/cancers15082401)
Supplement: Supplementary file 1 [file cancers-15-02401-s001.zip]

Archive with 1 entries (1 files):
- cancers-2244846-supplementary.pdf
